# Supplementary material for: Cell cycle-specific loading of condensin I is regulated by the N-terminal tail of its kleisin subunit
Source: eLife. 2022 Dec 13;11:e84694. doi: 10.7554/eLife.84694 (PMC9797191; doi:10.7554/eLife.84694)
Supplement: Figure 1—figure supplement 1—source data 3. [file elife-84694-fig1-figsupp1-data3.zip]

Archive with 6 entries (6 files):
- Figure 1-figure supplement 1-source data 3.pdf
- Figure 1-figure supplement 1-source data 3-XCAP-D2.tif
- Figure 1-figure supplement 1-source data 3-XCAP-D3.tif
- Figure 1-figure supplement 1-source data 3-XCAP-G.tif
- Figure 1-figure supplement 1-source data 3-XSMC2, XSMC4 and XCAP-H.tif
- Figure 1-figure supplement 1-source data 3-XTopo II.tif
