# Supplementary material for: Cell cycle-specific loading of condensin I is regulated by the N-terminal tail of its kleisin subunit
Source: eLife. 2022 Dec 13;11:e84694. doi: 10.7554/eLife.84694 (PMC9797191; doi:10.7554/eLife.84694)
Supplement: Figure 2—figure supplement 1—source data 1. [file elife-84694-fig2-figsupp1-data1.zip]

Archive with 5 entries (5 files):
- Figure 2-figure supplement 1-source data 1.pdf
- Figure 2-figure supplement 1-source data 1-hDP3.tif
- Figure 2-figure supplement 1-source data 1-hHP1 and hDP2.tif
- Figure 2-figure supplement 1-source data 1-hHP2 and hDP1.tif
- Figure 2-figure supplement 1-source data 1-holo(WT) and holo(H-N19A).tif
