# Supplementary material for: Cell cycle-specific loading of condensin I is regulated by the N-terminal tail of its kleisin subunit
Source: eLife. 2022 Dec 13;11:e84694. doi: 10.7554/eLife.84694 (PMC9797191; doi:10.7554/eLife.84694)
Supplement: Figure 2—figure supplement 1—source data 2. [file elife-84694-fig2-figsupp1-data2.zip]

Archive with 4 entries (4 files):
- Figure 2-figure supplement 1-source data 2.pdf
- Figure 2-figure supplement 1-source data 2-hCAP-H.tif
- Figure 2-figure supplement 1-source data 2-hHP1.tif
- Figure 2-figure supplement 1-source data 2-hHP2.tif
